# Supplementary material for: Diagnostic utility of the neutrophil-platelet ratio as a novel marker of activity in patients with Ulcerative Colitis
Source: PLoS One. 2020 Apr 21;15(4):e0231988. doi: 10.1371/journal.pone.0231988 (PMC7173773; doi:10.1371/journal.pone.0231988)
Supplement: S1 Data — (XLSX) [file pone.0231988.s001.xlsx]

## Sheet: BASEPLOSONE1202020
Sex	Age	Endoscopy	Pathology	Fecal_calprotectin	CRP	Hemoglobin	Albumin	ESR	WBC	PLATELET_COUNT	MPV	Leukocytes	Neutrophiles	NeuPla	NLR	Mesalazine	Estheroids	Budesonide	Biologics	Azathioprine	Extraintestinal_manifestation	Clinical_Activity	TRUELOVE	FULLMAYO	YAMA	MONTREAL
2	50	2	1	191	0.16	14	#NULL!	4	2800	298	7.6	672	1652	5.54362	2.45833	1	2	2	2	2	1	REMISION	0	2	3	2
1	33	0	0	164	0.06	15.4	4.72	2	4300	303	7.1	1793.1	1904.9	6.2868	1.06235	1	2	2	2	2	2	REMISION	0	0	0	0
1	60	1	1	441.7	0.22	14.7	4.29	12	6800	446	6.8	2788	2924	6.55605	1.04878	1	1	2	2	2	2	REMISION	0	1	3	1
2	49	1	1	138.69	0.17	15.5	4.4	2	8400	504	7.5	4401.6	3368.4	6.68333	0.765267	1	2	1	2	2	TEP	REMISION	1	3	2	3
2	61	1	2	#NULL!	0.1	16.2	4.3	3	2900	210	9.6	1102	1479	7.04286	1.34211	1	2	2	2	2	2	REMISION	0	1	3	2
2	34	0	0	30	0.36	15.1	4.3	8	3600	260	8.1	1011.6	2116.8	8.14154	2.09253	1	2	2	2	1	2	REMISION	0	0	2	0
2	52	0	1	#NULL!	0.09	14.6	4.9	3	4500	337	7.5	1269	2790	8.27893	2.19858	1	2	2	2	2	2	REMISION	0	0	1	0
2	43	2	#NULL!	281.1	0.19	13	4.37	13	4400	298	9.2	1280.4	2736.8	9.18389	2.13746	1	2	2	2	2	2	REMISION	0	2	2	3
2	39	2	0	#NULL!	0.56	13.1	#NULL!	2	5000	278	8.2	1825	2655	9.55036	1.45479	1	2	2	2	2	1	REMISION	1	2	4	2
2	37	0	2	802	0.54	14	4.09	2	7400	347	8.5	3108	3330	9.59654	1.07143	1	1	2	2	2	SX POLIGLANDULAR II	REMISION	0	0	4	0
2	41	1	1	261	0.12	14.4	3.9	3	4700	235	8.3	1818.9	2256	9.6	1.24031	1	2	2	2	2	2	REMISION	1	1	2	3
2	48	0	0	243	0.37	14.1	4.32	#NULL!	6800	403	7.7	2305.2	3903.2	9.68536	1.69322	1	2	2	2	2	2	REMISION	0	0	2	0
2	53	0	0	#NULL!	#NULL!	12.1	4.2	#NULL!	4900	375	8.4	788.9	3689.7	9.8392	4.67702	1	2	2	2	2	1	REMISION	0	0	1	0
2	61	0	0	31	0.05	12.9	4.3	#NULL!	4500	265	7.9	1578	2610	9.852	1.653	1	2	1	2	2	1	REMISION	0	0	0	0
2	63	0	0	33	0.06	13.3	4.3	5	4300	246	7.7	1474.9	2425.2	9.85854	1.64431	1	2	2	2	2	2	REMISION	0	0	0	0
1	43	0	1	#NULL!	0.63	16.8	4.59	4	3700	208	9.4	1413.4	2060.9	9.90817	1.45812	2	2	2	2	2	2	REMISION	0	0	1	0
2	54	0	0	#NULL!	0.09	15.4	4.41	2	5200	322	8.8	1528.8	3203.2	9.94783	2.09524	1	2	2	2	1	2	REMISION	0	0	0	0
1	21	1	1	#NULL!	0.15	10.2	4.5	9	6600	281	8.7	2508	2838	10.0996	1.13158	1	2	2	2	2	ANEMIA	REMISION	0	1	3	2
2	48	0	1	50	0.23	13.9	4.29	3	6500	401	8.1	1930.5	4088.5	10.1958	2.11785	1	2	2	2	2	2	REMISION	0	0	2	0
2	58	0	0	9	0.22	13.3	4.45	3	5100	279	8.6	1902	2857.8	10.243	1.502	1	2	2	2	2	1	REMISION	0	0	0	0
2	55	0	0	5	0.18	12.9	4.45	7	4900	268	8.8	1822.8	2744	10.2388	1.50538	1	2	2	2	2	1	REMISION	0	0	0	0
1	45	0	2	47.4	0.4	14.9	4.69	4	3300	146	6.6	1425.6	1494.9	10.239	1.04861	1	2	2	2	2	3	REMISION	0	0	4	0
2	24	1	1	102.3	0.06	13.5	4.13	11	6300	304	9.3	2564.1	3124.8	10.2789	1.21867	1	1	2	1	2	2	REMISION	0	1	2	2
2	50	0	0	95	0.06	16.2	4.7	4	5100	268	7.3	1723.8	2764.2	10.3142	1.60355	1	2	2	2	2	2	REMISION	0	0	0	0
2	35	0	2	48	0.27	14.4	#NULL!	2	5100	276	9	1693.2	2901.9	10.5141	1.71386	1	2	2	2	2	2	REMISION	0	0	3	0
2	46	1	1	50	7	14.4	4.34	2	3700	213	8.5	1250.6	2249.6	10.5615	1.79882	1	2	2	2	1	2	REMISION	0	0	1	0
1	29	2	2	159.69	2.069	8.7	4.16	29	7300	487	7.5	1679	5183	10.6427	3.08696	1	1	2	2	1	2	REMISION	0	2	10	2
1	48	1	1	#NULL!	0.569	15.9	4.59	3	3500	218	7.9	745.5	2348.5	10.7729	3.15023	1	2	2	2	1	2	REMISION	0	1	4	1
2	32	0	1	63	0.01	16	5	5	7600	258	7.8	4105	2804.72	10.871	0.683	1	2	1	2	2	2	REMISION	0	0	1	0
2	29	0	0	61	0.72	14.7	4.3	2	7300	262	7.5	3431	2847	10.8664	0.829787	1	2	2	2	2	2	REMISION	0	0	2	0
2	39	1	3	#NULL!	0.34	13.9	4.41	2	5200	254	8.9	1965.6	2792.4	10.9937	1.42063	1	1	2	2	2	2	REMISION	0	1	5	1
2	35	0	1	#NULL!	0.1	11.1	4.05	22	5500	377	7.5	775.5	4163.5	11.0438	5.36879	1	2	2	2	1	2	REMISION	0	0	1	0
1	55	1	1	#NULL!	0.13	17.6	4.5	7	3900	245	8.3	772.2	2753.4	11.2384	3.56566	1	2	2	2	2	2	REMISION	0	1	2	3
1	31	1	1	55	0.99	#NULL!	5	22	8100	268	7.7	2821	3043.68	11.356	1.078	1	1	2	2	2	2	REMISION	0	1	5	2
1	34	1	1	53	1.05	15.5	4.2	19	7900	379	8	2638.6	4305.5	11.3602	1.63174	1	1	2	2	1	1	REMISION	1	1	5	3
1	37	1	0	#NULL!	0.85	15.8	4.7	1	5200	218	9.4	2002	2532.4	11.6165	1.26494	1	1	2	2	2	3	REMISION	0	1	3	3
1	61	0	1	42	0.16	15.5	4.4	2	4800	222	7.3	1579.2	2587.2	11.6541	1.6383	1	2	2	2	2	2	REMISION	0	0	1	0
2	56	0	0	#NULL!	#NULL!	14.1	4.7	2	5500	286	9.4	1683	3388	11.8462	2.01307	1	2	2	2	2	1	REMISION	0	0	1	0
2	29	0	0	#NULL!	0.24	13.3	4.09	2	4800	201	7.7	1296	2400	11.9403	1.85185	1	2	2	2	2	2	REMISION	0	0	1	0
2	39	0	0	#NULL!	0.08	13.2	4.8	#NULL!	6000	300	9.1	1362	3600	12	2.64317	1	1	2	2	2	1	REMISION	0	1	0	0
1	20	0	0	50	0.02	16.7	5.01	2	4600	189	8.3	1573.2	2281.6	12.072	1.45029	1	2	2	2	1	1	REMISION	0	0	0	0
2	21	3	1	48.2	0.16	10	4.09	6	6800	342	6.7	1496	4216	12.3275	2.81818	1	1	2	2	1	2	ACTIVA	2	10	7	2
1	47	2	3	353.2	0.23	15.8	4	2	5000	200	8.4	1660	2500	12.5	1.50602	1	2	1	2	2	1	REMISION	1	3	6	3
1	60	2	0	1331.7	0.24	15.9	4.59	2	6000	252	8.1	2226	3204	12.7143	1.43935	2	2	1	2	2	2	REMISION	1	2	3	3
2	41	1	2	1716	0.43	16.2	4.23	2	3600	178	9.9	1008	2264.4	12.7213	2.24643	1	2	2	2	2	2	REMISION	1	1	5	3
2	56	0	1	232	0.16	#NULL!	#NULL!	18	6000	252	8.6	2052	3222	12.7857	1.57018	1	1	2	2	2	2	REMISION	0	0	1	3
2	57	0	0	114	7	14.6	4.7	2	6100	303	9.1	1701.9	3885.7	12.8241	2.28315	1	2	2	2	2	1	REMISION	0	0	0	0
1	45	0	0	170.5	0.63	15.4	4.2	18	5400	244	7.4	1641.6	3159	12.9467	1.92434	1	1	2	2	2	1	REMISION	0	0	2	0
2	54	0	1	#NULL!	0.12	15.2	#NULL!	1	4800	170	8.9	2131.2	2208	12.9882	1.03604	1	2	2	2	2	1	REMISION	0	0	1	0
2	63	0	1	42	#NULL!	15.1	4.59	2	4600	177	9.3	1223.6	2300	12.9944	1.8797	1	2	2	2	2	2	REMISION	0	0	1	0
1	59	2	2	1756.4	1.18	14	4	7	7600	341	7.7	2515.6	4446	13.0381	1.76737	1	2	1	2	2	2	ACTIVA	1	4	7	3
2	56	0	0	30	0.14	14.1	3.8	2	4500	188	10.9	1354.5	2470.5	13.141	1.82392	1	2	2	2	2	2	REMISION	0	0	0	0
2	50	1	2	80	0.35	17.2	4	3	3800	182	10.2	2263	2433.52	13.371	1.075	1	2	2	2	2	2	REMISION	0	1	4	3
2	40	1	2	82	0.26	16.2	4.69	2	4800	167	11	2006.4	2232	13.3653	1.11244	1	2	2	2	2	2	REMISION	1	0	4	3
1	44	0	1	#NULL!	0.08	15	4.3	15	7000	243	9.2	2989	3248	13.3663	1.08665	1	2	2	2	2	2	REMISION	0	0	1	0
1	79	0	1	#NULL!	#NULL!	12.8	4.3	#NULL!	5800	177	10.9	2372.2	2378	13.435	1.00244	1	2	2	2	2	2	REMISION	0	0	1	0
1	76	0	1	239	0.08	10.9	3.4	1	4500	276	7.3	360	3735	13.5326	10.375	1	1	2	2	1	2	ACTIVA	2	5	3	0
2	45	0	1	66	0.6	15.4	4.09	25	8200	332	8.9	3157	4493.6	13.5349	1.42338	1	2	2	2	2	2	REMISION	0	0	3	0
2	32	1	1	#NULL!	0.77	11.9	4.09	5	6400	281	9.1	2060.8	3820.8	13.5972	1.85404	1	2	2	2	2	2	REMISION	0	2	6	3
2	27	1	1	#NULL!	0.03	13.7	4.26	1	6200	229	9.6	2635	3118.6	13.6183	1.18353	1	2	2	2	2	2	REMISION	0	1	2	1
2	73	0	0	620	0.2	15.2	4.08	10	5300	178	10	2400.9	2427.4	13.6371	1.01104	1	2	1	1	1	2	REMISION	0	0	0	0
1	28	1	0	42	0.28	15.4	4.96	3	6600	350	7.9	1135.2	4831.2	13.8034	4.25581	1	2	1	2	2	2	REMISION	1	1	2	3
1	50	0	1	#NULL!	0.77	14.9	#NULL!	#NULL!	5100	219	9	1234.2	3060	13.9726	2.47934	1	2	2	2	2	1	REMISION	0	0	6	0
2	31	0	1	#NULL!	0.2	14.5	4.9	11	6800	317	8.7	1713.6	4440.4	14.0076	2.59127	1	2	2	2	2	2	REMISION	0	0	1	0
1	54	2	1	300	0.24	17.5	4.9	2	7900	287	8.4	2567.5	4036.9	14.0659	1.57231	1	2	2	2	2	2	REMISION	0	2	4	2
2	21	1	2	#NULL!	0.13	10.5	4.2	3	8600	417	7.6	1978	6020	14.4365	3.04348	1	2	2	2	1	2	REMISION	0	2	4	3
2	40	0	0	55	0.02	14.4	4.5	2	6000	270	8.9	1224	3900	14.4444	3.18627	1	1	2	2	2	2	REMISION	0	0	0	0
1	55	1	1	#NULL!	0.27	15.9	4.2	6	4300	175	9.1	1341.6	2532.7	14.4726	1.88782	1	2	2	2	2	3	REMISION	0	1	2	3
1	66	0	1	0.23	0.23	16.2	4.4	1	5500	239	7.4	1534.5	3470.5	14.5209	2.26165	1	2	2	2	2	1	REMISION	0	0	2	0
2	45	2	3	#NULL!	#NULL!	13.1	4.09	#NULL!	6000	276	9.1	1326	4068	14.7391	3.06787	1	2	2	2	2	2	ACTIVA	2	8	8	3
1	55	2	3	954	0.18	15.9	4.5	2	6700	271	8.2	1956.4	3999.9	14.7598	2.04452	1	1	2	2	2	4	REMISION	0	2	5	3
2	34	3	2	814	0.12	15	4.5	2	7000	277	8.4	2289	4116	14.8592	1.79817	1	2	1	2	2	2	ACTIVA	2	8	6	3
1	71	0	0	24	0.47	16	4.2	2	6100	265	7.9	1220	3946.7	14.8932	3.235	2	1	2	2	2	2	REMISION	0	0	2	0
2	41	0	0	194.6	0.1	15.7	4.2	5	6000	282	8.1	1056	4200	14.8936	3.97727	1	2	2	2	2	2	REMISION	0	0	0	0
1	55	0	0	35.6	0.39	16.1	4.7	2	6300	309	8.8	1140.3	4605.3	14.9039	4.03867	1	2	2	2	2	2	REMISION	0	0	2	0
1	19	1	1	#NULL!	0.16	14.6	4.2	3	6300	254	8.5	1707.3	3798.9	14.9563	2.22509	1	1	2	2	2	2	REMISION	0	1	2	3
2	30	0	0	127	0.1	14.2	5.09	2	5600	183	8.5	2223.2	2744	14.9945	1.23426	1	2	2	2	2	2	REMISION	0	0	0	0
1	26	1	1	42	0.28	#NULL!	4.96	3	6600	321	7.9	1135.2	4831.2	15.0505	4.25581	2	2	1	2	2	2	REMISION	0	1	2	3
1	50	0	0	50	0.16	16.7	5.05	6	6100	237	7.7	1823.9	3599	15.1857	1.97324	1	2	2	2	2	1	REMISION	0	0	0	0
1	44	2	2	2200	0.42	13.6	4.5	6	6000	280	9.4	1086	4260	15.2143	3.92265	1	2	2	2	1	3	ACTIVA	1	5	7	1
2	70	2	0	#NULL!	0.44	14.7	4.2	24	6300	254	7.5	1795.5	3874.5	15.2539	2.15789	1	2	2	2	2	2	REMISION	0	2	5	1
1	49	1	1	#NULL!	0.15	15.5	5.09	3	6100	223	7.7	2031.3	3403.8	15.2637	1.67568	1	2	2	2	2	2	REMISION	0	1	2	1
2	58	1	0	30	0.6	15.5	4.68	2	5400	203	8.3	1863	3110.4	15.3222	1.66957	1	2	2	2	2	2	REMISION	0	1	3	2
2	82	0	3	#NULL!	2.88	11.7	#NULL!	#NULL!	7700	353	6.3	1655.5	5436.2	15.4	3.28372	1	2	2	2	2	HIPOT	REMISION	0	0	7	0
2	#NULL!	2	2	#NULL!	1.36	12.7	4.09	7	8900	403	7.8	1922.4	6230	15.4591	3.24074	1	2	2	2	2	2	REMISION	1	2	7	2
2	53	1	0	#NULL!	0.26	13.1	#NULL!	24	6800	270	9.8	2114.8	4195.6	15.5393	1.98392	1	2	2	2	2	1	REMISION	0	1	2	1
2	24	1	3	#NULL!	0.37	12.6	4.3	8	7800	312	8.7	2090.4	4867.2	15.6	2.32836	1	2	2	2	2	2	ACTIVA	2	5	7	2
1	56	0	1	127	0.1	16.9	4.8	2	5800	193	8.1	2099.6	3016	15.6269	1.43646	1	2	2	2	2	2	REMISION	0	0	1	0
1	40	2	0	#NULL!	0.7	14.3	3.88	4	8900	295	8.8	2848	4628	15.6881	1.625	1	2	2	2	2	3	REMISION	0	2	4	3
2	26	0	1	1323	0.22	14.2	4.38	2	4500	200	9	792	3141	15.705	3.96591	1	2	2	2	2	2	REMISION	0	0	2	0
1	53	1	2	#NULL!	#NULL!	16.7	4.2	8	6000	266	10.5	1170	4188	15.7444	3.57949	1	1	2	2	2	2	ACTIVA	1	4	5	3
2	44	2	2	8761	0.8	12.9	4.2	6	7100	300	8.5	1370.3	4771.2	15.904	3.48187	1	2	2	2	1	1	REMISION	1	8	8	2
2	61	3	3	5495	3.13	11.2	3.72	31	5100	200	7.9	1351.5	3187.5	15.9375	2.35849	1	2	2	2	2	ANEMIA	ACTIVA	1	6	10	1
1	38	2	2	276	0.01	15.2	4.59	1	6300	244	7.9	1801.8	3969	16.2664	2.2028	1	2	1	1	2	2	ACTIVA	2	6	5	2
1	51	2	3	1793.7	2.77	15.6	4.18	2	5100	200	7.9	1086.3	3269.1	16.3455	3.00939	1	1	2	2	2	4	ACTIVA	2	7	8	2
1	21	2	2	600	0.05	17.1	4.43	2	6500	222	9.5	2067	3640	16.3964	1.76101	1	2	1	2	2	2	ACTIVA	1	7	7	3
1	25	2	3	#NULL!	0.28	11.5	#NULL!	12	7200	282	8.8	1994.4	4658.4	16.5191	2.33574	1	1	1	2	1	2	ACTIVA	3	11	11	1
1	37	2	0	632	0.28	15.3	4.5	2	7900	300	7.6	1643.2	4984.9	16.6163	3.03365	1	2	2	2	2	2	REMISION	1	5	4	2
2	50	0	1	34	0.1	15.6	4.48	2	6900	278	8.3	1718.1	4623	16.6295	2.69076	1	2	2	2	2	2	REMISION	0	0	6	0
1	20	1	3	#NULL!	0.81	11	4.04	7	9000	323	8.8	2520	5400	16.7183	2.14286	1	2	2	2	2	2	ACTIVA	1	5	8	1
1	43	0	1	72	0.16	15.4	4.93	3	4900	194	8.8	1430.8	3263.4	16.8216	2.28082	1	2	2	2	2	1	REMISION	0	0	1	0
2	57	2	1	1240	0.39	15	4	3	8500	209	10.1	2295	3570	17.0813	1.55556	1	1	2	2	2	3	ACTIVA	1	6	5	3
2	45	1	1	#NULL!	1.86	16.5	4.7	5	8000	312	9.1	1400	5344	17.1282	3.81714	1	2	2	2	2	1	REMISION	0	1	5	1
1	21	1	1	175.5	0.59	15.7	5.63	2	8500	297	7.2	2286.5	5108.5	17.2003	2.2342	1	2	2	2	1	2	REMISION	1	1	4	3
1	32	0	1	72	0.01	16.2	4.8	1	6400	227	7.3	2028.8	3916.8	17.2546	1.9306	1	1	2	1	1	2	REMISION	0	0	1	0
2	69	0	1	#NULL!	0.43	15.2	4.4	1	6600	210	9.2	1980	3636.6	17.3171	1.83667	1	2	2	2	2	2	REMISION	0	0	3	3
1	26	2	1	1495	0.13	15.3	5.09	2	7500	295	8.1	1867.5	5160	17.4915	2.76305	1	2	2	2	2	2	REMISION	0	3	3	2
2	24	1	1	#NULL!	#NULL!	8.9	3.4	#NULL!	8500	339	9.1	1802	5933	17.5015	3.29245	1	1	2	2	2	2	ACTIVA	1	6	8	1
2	60	0	2	#NULL!	1.71	16	4.4	21	7100	233	9.8	2279.1	4089.6	17.5519	1.79439	1	2	2	2	2	HIPO	REMISION	0	1	5	0
1	34	2	#NULL!	3304	#NULL!	16.6	4.87	12	6900	242	9.1	1835.4	4264.2	17.6207	2.32331	1	2	2	2	2	2	ACTIVA	2	9	5	2
2	24	2	1	1591.2	0.76	12.3	4.18	6	11000	469	7.5	1815	8294	17.6844	4.5697	1	2	2	2	1	2	ACTIVA	1	6	7	3
1	50	1	0	300.2	0.94	14.1	4.3	10	7700	254	8.2	2156	4543	17.8858	2.10714	1	1	2	1	2	1	REMISION	0	1	3	1
1	47	0	1	#NULL!	0.13	15.7	4.84	2	4900	172	9.1	1352.4	3087	17.9477	2.28261	1	2	2	2	1	2	REMISION	0	0	1	0
2	36	2	1	#NULL!	0.64	14	4.3	3	8700	349	7	1766.1	6281.4	17.9983	3.55665	1	2	2	2	2	1	REMISION	0	2	5	3
1	69	1	1	#NULL!	0.1	16.2	4	4	5300	182	9.2	1431	3286	18.0549	2.2963	1	2	2	2	2	2	REMISION	0	1	2	1
1	35	1	3	187	0.02	16.6	4.2	2	6200	192	7.8	2126.6	3478.2	18.1156	1.63557	1	1	2	2	2	2	ACTIVA	1	4	5	2
1	65	2	3	314	0.4	16.4	4.24	2	7100	239	9.3	2030.6	4331	18.1213	2.13287	1	2	2	2	2	2	REMISION	0	2	7	3
1	54	1	2	65	0.22	18.1	4.51	2	7600	273	8.3	2052	4978	18.2344	2.42593	1	1	2	1	2	2	REMISION	0	1	4	1
1	47	0	1	156	0.12	17.6	4.83	2	5300	182	8.6	1314.4	3376.1	18.55	2.56855	1	2	2	2	2	2	REMISION	0	0	1	0
1	45	2	3	1351.2	1.39	14.7	3.94	5	9000	218	8	1332	4050	18.5782	4.99324	1	1	2	2	2	1	ACTIVA	1	5	8	2
2	42	3	2	379.8	0.56	16	4	2	7908	283	7.3	2022	5305	18.748	2.129	1	2	2	2	2	2	ACTIVA	0	4	7	2
2	47	3	2	380	0.5	14.6	4.59	2	7800	266	6.8	2145	4992	18.7669	2.32727	1	2	2	2	2	1	REMISION	0	4	7	3
1	25	3	#NULL!	3553	0.12	15.5	4.3	2	10500	213	7	2992.5	4014.2	18.8462	2.21053	1	1	2	2	2	1	ACTIVA	1	7	6	3
2	61	0	2	348.8	0.15	14.8	4.59	2	6000	174	9.5	2256	3330	19.1379	1.47606	1	2	2	2	2	2	REMISION	0	0	2	0
2	42	2	0	1797.2	0.08	13.8	4.55	2	6600	236	8.8	1610.4	4534.2	19.2127	2.81557	1	2	2	2	2	1	ACTIVA	1	4	2	2
2	40	2	2	1230.5	0.73	15	4.4	2	10900	379	8.1	2256.3	7335.7	19.3554	3.25121	1	2	1	2	1	2	ACTIVA	1	3	6	3
2	33	2	0	8720.9	1.23	13.2	4.11	7	11100	450	7.3	1820.4	8724.6	19.388	4.79268	1	2	2	2	2	2	ACTIVA	2	4	5	3
2	23	2	0	1074	0.21	14.5	4.86	6	9100	302	8.9	1856.4	5933.2	19.6464	3.19608	1	2	2	2	2	ANEMIA	ACTIVA	1	3	3	3
1	43	1	1	#NULL!	0.14	15	4.36	2	10300	310	8.3	2523.5	6293.3	20.301	2.49388	1	2	2	2	2	2	REMISION	0	1	2	1
1	52	2	1	606	0.8	14.1	4.2	21	8500	290	8.6	1377	6026.5	20.781	4.37654	1	1	2	2	1	1	ACTIVA	0	2	5	2
2	38	2	#NULL!	30	#NULL!	14.6	#NULL!	3	7100	243	6.6	1512.3	5090.7	20.9494	3.3662	1	2	2	2	2	2	ACTIVA	2	8	7	2
1	47	2	2	#NULL!	2.36	16.4	4	25	8600	295	8.8	1745.8	6209.2	21.0481	3.55665	1	1	2	2	2	2	REMISION	0	4	8	3
2	41	3	3	1108	0.1	13.1	3.65	2	9300	242	6.8	837	5116.61	21.143	9.7	1	1	2	2	2	4	ACTIVA	1	5	6	3
1	43	3	2	#NULL!	5.65	12.7	2.56	11	12100	314	7.5	968	6647.07	21.169	11	1	1	2	2	1	1	ACTIVA	3	11	10	3
1	37	1	0	1112.7	0.38	15.7	4.7	5	7600	227	8.3	1976	4962.8	21.8626	2.51154	1	2	2	2	2	3	ACTIVA	1	3	3	2
1	30	1	2	#NULL!	2.35	13.3	#NULL!	20	9300	263	8.5	2976	5784.6	21.9947	1.94375	1	1	2	2	2	2	REMISION	0	1	6	3
1	28	1	1	689	0.59	17.3	4.59	2	6700	186	8.7	1829.1	4093.7	22.0091	2.2381	1	2	2	2	2	2	REMISION	0	2	4	2
2	56	2	0	#NULL!	2.15	15.4	3.77	2	7300	232	8.7	803	5110	22.0259	6.36364	1	2	2	2	2	3	ACTIVA	1	3	5	3
1	20	1	1	121	0.05	14	4.68	2	7200	189	9.3	2520	4176	22.0952	1.65714	1	2	2	2	2	2	ACTIVA	1	3	3	1
2	44	0	1	#NULL!	0.3	14	4.86	6	9200	301	9.2	1821.6	6651.6	22.0983	3.65152	1	2	2	2	2	2	REMISION	0	1	2	0
2	27	3	1	2077	0.84	13.7	4.21	20	8500	241	9.9	3051	5490	22.783	1.799	1	1	2	2	2	3	ACTIVA	2	8	6	3
2	57	3	1	2064	0.79	14.6	4.21	17	9100	228	10.8	2193.1	5196.1	22.7899	2.36929	1	1	2	2	1	3	ACTIVA	2	8	8	3
2	65	3	1	1230	0.74	12.9	4.11	7	7400	189	9.4	2604.8	4329	22.9048	1.66193	1	2	2	2	2	1	ACTIVA	2	9	8	2
1	#NULL!	1	3	352.4	0.41	14.2	4.4	17	10700	298	8.8	2696.4	6848	22.9799	2.53968	1	2	2	2	2	2	REMISION	1	2	6	3
2	26	0	1	1348	0.5	14.6	5	2	7200	227	7.9	1245.6	5284.8	23.2811	4.24277	1	2	2	2	2	2	REMISION	0	1	3	0
2	21	2	3	4326.7	4.67	13.3	3.7	11	8900	180	6.2	961.2	4244.22	23.5792	7.55556	1	1	2	2	2	2	ACTIVA	2	9	11	3
1	24	1	1	#NULL!	5.67	12.9	3.9	19	12100	411	7.8	1222.1	9801	23.8467	8.0198	1	1	2	2	2	HENOSCH	ACTIVA	2	5	6	3
1	43	3	3	3321	2.67	7	2.9	25	11306	270	7.6	2147	6569	24.3286	4	1	2	2	2	2	2	ACTIVA	3	11	14	2
2	74	3	3	#NULL!	2.15	12.7	3.9	25	7800	193	9.5	1934.4	4773.6	24.7337	2.46774	1	2	2	2	2	2	ACTIVA	3	11	12	1
2	41	1	3	#NULL!	1.68	13.3	4	17	9700	320	8.2	1358	7954	24.8562	5.85714	1	2	2	2	2	2	REMISION	1	6	8	3
2	42	2	3	694	0.08	14.1	4.84	2	6900	225	8.9	738.3	5602.8	24.9013	7.58879	1	2	2	2	1	2	ACTIVA	1	5	5	1
1	23	1	2	#NULL!	11.16	12.6	2.9	7	12400	372	9	1463.2	9758.8	26.2333	6.66949	1	1	2	2	2	2	ACTIVA	3	10	11	3
1	29	3	1	#NULL!	0.38	13.8	3.2	6	10100	143	9.9	2262.4	4032.46	28.1992	3.11607	1	1	2	2	2	DERMATITIS	ACTIVA	3	12	10	2
1	41	3	3	#NULL!	5.14	10	#NULL!	13	6635	228	6.9	631.9	5793.26	34.0776	12.2958	1	1	2	2	2	2	ACTIVA	3	12	14	1
2	23	1	1	569.1	0.1	12.2	2.7	3	3400	71	11.2	442	2754	38.7887	6.23077	1	1	2	2	1	3	REMISION	0	1	4	3
1	40	2	0	18000	17.92	13.5	3.8	10	22400	409	8.2	3136	15904	38.8851	5.07143	1	2	2	2	2	2	ACTIVA	3	10	8	3
1	24	1	1	438.3	0.08	15.3	4.63	4	11600	229	8.7	1403.6	9372.8	40.9293	6.67769	1	1	2	2	1	4	ACTIVA	1	7	3	2
1	39	2	0	770.5	4.769	14.9	2.83	7	6000	54	10.3	1500	3600	66.6667	2.4	1	1	2	2	2	3	ACTIVA	3	11	8	2
